# Supplementary material for: Virtual patients designed for training against medical error: Exploring the impact of decision-making on learner motivation
Source: PLoS One. 2019 Apr 23;14(4):e0215597. doi: 10.1371/journal.pone.0215597 (PMC6478293; doi:10.1371/journal.pone.0215597)
Supplement: S1 Dataset — This Excel spreadsheet provides the full set of survey responses upon which this study is based. The top row of the spreadsheet provides descriptive headers for the data. The question responses take a numerical value from 1 to 7, in which 1 corresponds to “Not at all true of me” and 7 corresponds to “Very true of me”. (XLSX) [file pone.0215597.s002.xlsx]

## Sheet: TAME_E12_Dataset_Open
Translation	VPType	Consent	Institution	Whenever I read an assertion or conclusion in the scenarios I thought about possible alternatives - Critical Thinking	Understanding the subject matter of these cases is very important to me - Task Value	I'm certain I can understand the most difficult material presented in the readings for these cases - Self-efficacy for Learning and Performance	I'm certain I can master the skills being taught in these cases - Self-efficacy for Learning and Performance	If I study in appropriate ways then I will be able to learn the material in these cases - Control of Learning Beliefs	I asked the tutor to clarify concepts I didn't understand well - Help Seeking	I often found myself questioning things I read in the scenarios to decide if I found them convincing - Critical Thinking	When I couldn't understand the material in the scenarios I asked another student in the class for help - Help Seeking	I tried to identify other students in the class whom I could ask for help if necessary - Help Seeking	When working on the cases I tried to relate the scenarios to material I already know - Elaboration	I expect to do well in these cases - Self-efficacy for Learning and Performance	I'm confident I can understand the most complex material presented in these cases - Self-efficacy for Learning and Performance	Even if I was struggling with the scenarios I tried to do the work on my own without help from anyone - Help Seeking (Reversed Item)	I treated the cases as a starting point and tried to develop my own ideas about it - Critical Thinking	When working on a patient scenario I like when it really challenges me so I can learn new things - Intrinsic Goal Orientation	If I don't understand the material in these cases it is because I didn't try hard enough - Control of Learning Beliefs	I like the subject matter of these cases - Task Value	I think I will be able to use what I learnt in these scenarios in other areas of my training - Task Value	Considering the difficulty of the cases the tutor and my skills I think I will do well in these sort of scenarios - Self-efficacy for Learning and Performance	The most satisfying thing for me in these cases was trying to understand the content as thoroughly as possible - Intrinsic Goal Orientation	If assessed I'm confident I could do an excellent job on the assignments and tests relating to these cases - Self-efficacy for Learning and Performance	When a theory interpretation or conclusion was presented in the scenarios I tried to decide if there was good supporting evidence - Critical Thinking	If assessed I believe I would receive an excellent grade in these cases - Self-efficacy for Learning and Performance	It is important for me to learn the material in these scenarios - Task Value	I think the material in these cases is useful for me to learn - Task Value	When I was choosing options in these cases I sometimes chose the option that I felt I could learn from even if I thought it was incorrect - Intrinsic Goal Orientation	I am very interested in the content area of these scenarios - Task Value	I tried to play around with ideas of my own related to what I was learning through the scenarios - Critical Thinking	It is my own fault if I don't learn the material in these cases - Control of Learning Beliefs	When working on a patient scenario I prefer it to cover material that arouses my curiosity even if it is difficult to learn - Intrinsic Goal Orientation	If I try hard enough then I will understand the material in these cases - Control of Learning Beliefs	I'm confident I can understand the basic concepts taught in these cases - Self-efficacy for Learning and Performance
Russian	Branched	1	KSMU	5	5	5	5	6	6	6	6	5	5	6	5	6	5	5	1	5	6	6	6	5	6	6	6	6	2	5	6	4	5	5	5
Russian	Linear	1	KSMU	6	7	6	5	7	3	4	4	2	6	6	6	6	6	7	6	6	7	7	7	6	5	5	6	6	5	6	6	6	7	6	6
Russian	Linear	1	KSMU	7	7	6	7	7	7	4	7	7	7	7	7	6	6	7	6	7	7	7	6	6	6	5	7	7	7	7	7	7	3	6	7
Russian	Linear	1	KSMU	7	7	6	7	7	7	7	6	7	7	7	7	5	7	7	6	7	7	7	7	6	7	7	7	7	2	7	7	5	7	5	7
Russian	Linear	1	KSMU	5	5	5	5	5	6	6	3	5	5	6	6	5	5	5	6	5	7	5	5	5	5	6	5	7	5	5	5	5	5	5	6
Russian	Branched	1	KSMU	6	7	5	7	7	7	7	5	5	5	6	7	6	4	7	7	7	7	6	7	7	5	5	5	7	5	7	6	5	6	7	6
Russian	Branched	1	KSMU	7	7	7	7	6	7	7	7	6	6	6	7	7	6	7	2	7	7	7	7	7	7	7	7	7	7	7	7	7	7	7	6
Russian	Branched	1	KSMU	5	6	6	6	5	6	6	6	5	6	6	6	6	5	5	5	7	6	5	6	5	5	6	6	6	5	6	6	6	6	6	5
Russian	Branched	1	KSMU	6	7	6	6	7	7	6	6	5	7	6	6	6	7	7	1	6	7	5	6	6	7	7	6	6	6	7	7	7	7	6	6
Russian	Branched	1	KSMU	4	6	5	5	7	7	7	6	4	5	5	7	7	7	6	7	7	6	6	6	5	4	5	5	5	5	7	7	5	7	6	4
Russian	Linear	1	KSMU	7	5	6	5	6	5	5	4	6	6	6	6	6	5	5	4	6	6	6	6	6	6	5	6	6	4	7	6	6	6	6	5
Russian	Linear	1	KSMU	5	5	5	5	5	4	6	5	7	4	6	4	4	4	5	5	5	5	5	5	5	5	5	6	5	5	4	3	7	6	5	5
Russian	Linear	1	KSMU	6	6	6	6	6	6	6	7	7	7		5	6	5	6	6	7	7	6	6	5	6	5	7	7	6	7	6	7	6	6	7
Russian	Linear	1	KSMU	5	5	5	5	6	5	6	5	5	6	5	5	4	6	6	5	6	6	6	6	6	6	6	6	5	5	6	5	4	6	6	6
Russian	Linear	1	KSMU	6	6	4	7	4	5	5	4	5	7	4	4	3	6	5	2	5	4	5	6	2	4	6	6	5	3	7	3	5	7	6	5
Russian	Branched	1	KSMU	5	6	6	6	5	4	5	3	4	5	7	5	5	5	6	5	7	6	6	7	4	5	6	6	6	7	6	6	6	6	6	5
Russian	Branched	1	KSMU	6	7	6	7	6	7	7	6	7	7	6	7	5	6	7	7	7	7	6	7	6	6	5	6	7	6	7	7	6	7	7	7
Russian	Linear	1	KSMU	7	6	5	5	6	6	5	5	7	5	5	5	5	6	7	4	7	6	6	6	5	6	6	6	6	6	7	6	3	7	6	6
Russian	Branched	1	KSMU	6	6	6	6	6	5	6	7	6	6	6	6	6	7	7	6	7	6	6	6	5	7	6	6	6	6	6	6	6	6	6	6
Russian	Branched	1	KSMU	6	6	6	6	5	5	5	6	5	5	5	5	6	5	5	5	6	5	5	6	5	6	6	6	6	5	6	6	5	6	5	6
Russian	Linear	1	KSMU	7	7	7	7	7	7	7	7	7	7	7	7	7	7	7	7	7	7	7	7	7	7	7	7	7	7	7	7	7	7	7	7
Russian	Linear	1	KSMU	5	4	5	5	5	6	3	3	2	4	7	6	4	5	6	2	6	4	4	7	6	4	6	5	7	3	5	5	5	7	5	6
Russian	Linear	1	KSMU	7	7	6	4	4	6	7	6	3	7	6	7	6	7	7	3	7	6	7	7	7	7	7	4	7	4	7	7	5	7	4	6
Russian	Linear	1	KSMU	7	7	6	7	6	7	7	7	3	7	7	7	7	6	7	2	7	7	6	6	7	7	7	6	7	7	7	7	4	7	7	7
Russian	Linear	1	KSMU	7	7	6	7	7	5	7	6	7	7	6	7		6	7	6	7	7	6	6	7	7	7	6	7	7	7	7	7	7	7	7
Russian	Linear	1	KSMU	7	7	7	7	7	3	7	5	7	7	7	7	7	7	7	5	7	7	7	7	7	7	7	7	7	7	7	7	5	7	7	7
Russian	Linear	1	KSMU	5	7	5	7	7	6	6	7	7	7	7	7	6	7	7	4	5	6	6	7	5	6	7	6	7	7	7	6	6	7	7	5
Russian	Linear	1	KSMU	7	7	7	7	7	6	7	4	4	7	7	6	6	7	7	4	7	7	7	7	6	6	7	7	7	5	7	7	6	7	7	7
Russian	Linear	1	KSMU	7	6	7	6	7	7	7	5	6	7	7	7	7	7	5	7	6	7	7	6	7	7	7	6	6	7	7	6	6	7	7	7
Russian	Linear	1	KSMU	7	7	5	6	6	6	6	2	6	6	6	6	6	7	7	6	7	7	6	7	6	6	6	7	7	6	6	6	5	7	7	6
Russian	Linear	1	HMU	2	2	2	2	3	3	3	3	2	2	2	3	2	3	3	2	2	2	2	2	2	2	3	2	2	2	2	2	2	2	2	1
Russian	Branched	1	KSMU	5	6	4	6	5	5	5	6	5	6	5	4	3	5	6	6	6	7	5	5	4	6	6	7	6	5	7	5	7	5	7	5
Russian	Branched	1	KSMU	5	7	7	7	7	1	5	7	5	4	7	7	4	6	7	7	7	7	4	7	5	7	5	5	7	7	7	5	1	7	5	7
Russian	Branched	1	KSMU	6	6	4	7	6	7	5	6	7	6	6	5	7	6	3	6	7	6	5	7	4	6	5	6	7	6	7	5	7	7	7	7
Russian	Branched	1	KSMU	7	7	7	6	7	7	7	7	7	7	6	6	7	7	7	5	7	6	6	7	6	5	6	7	7	5	7	6	7	7	7	7
Russian	Branched	1	KSMU	5	6	6		7	6	5	4	6	6	5	6	5	5	6	6	6	6	5	6	6	5	6	5	4	7	6	6	4	7	6	6
Russian	Linear	1	KSMU	5	6	4	4	5	7	5	4	3	6	6	4	5	4	7	5	6	4	6	5	4	5	6	6	7	3	7	5	5	6	7	6
Russian	Branched	1	KSMU	4	3	5	6	6	4	3	6	2	6	4	6	6	6	6	4	6	6	5	6	6	6	5	6	6	4	6	5	4	6	4	6
Russian	Linear	1	KSMU	7	7	5	5	6	5	7	3	2	7	7	5	7	3	7	3	5	5	5	5	3	6	5	6	6	1	4	7	2	7	7	7
Russian	Linear	1	KSMU	6	5	5	5	5	3	3	5	6	7	6	4	6	4	5	5	5	6	5	7	4	5	6	6	6	6	4	6	7	6	5	4
Russian	Linear	1	KSMU	7	7	7	7	7	7	7	4	7	7	7	7	3	7	7	7	7	7	7	7	6	7	7	7	7	7	7	7	7	7	7	7
Russian	Linear	1	KSMU	6	7	4	7	3	2	5	4	4	6	5	6	6	6	7	1	6	6	6	7	7	5	7	7	7	7	7	7	2	6	7	7
Russian	Linear	1	KSMU	5	5	4	4	5	5	5	5	5	5	6	3	4	5	5	4	6	5	5	5	4	4	5	5	5	4	5	4	4	5	4	5
Russian	Linear	1	KSMU	6	6	5	7	6	3	5	7	6	6	5	4	2	5	7	6	6	5	6	7	6	6	5	7	7	6	6	5	7	7	6	6
Russian	Branched	1	KSMU	6	6	5	6	6	3	4	3	3	6	6	5	5	6	6	3	4	5	6	6	5	6	6	6	6	2	6	6	2	6	5	6
Russian	Branched	1	KSMU	5	7	7	6	5	3	5	5	5	6	5	7	5	4	7	3	5	6	6	5	5	5	5	7	6	6	7	7	3	5	7	6
Russian	Branched	1	KSMU	4	7	3	6	5	1	3	6	3	6	6	5	3	7	6	1	7	6	6	5	6	3	6	4	7	4	4	7	1	3	7	5
Russian	Branched	1	KSMU	6	7	5	6	6	7	7	6	6	6	6	6	6	7	7	6	7	7	7	7	6	5	6	7	7	7	7	7	6	7	7	7
Russian	Branched	1	KSMU	6	6	6	6	6	6	6	6	6	6	6	6	6	6	6	6	6	6	6	6	6	6	6	6	6	6	6	6	6	6	6	6
Russian	Branched	1	KSMU	7	7	7	7	7	7	7	7	7	7	7	7	7	6	7	7	7	7	7	7	7	7	6	7	7	7	7	7	7	7	7	7
Russian	Branched	1	KSMU	6	7	5	6	7	5	6	6	6	7	6	6	7	6	5	6	5	7	6	6	6	6	6	6	6	6	6	6	7	5	6	6
Russian	Branched	1	KSMU	5	5	6	7	7	4	6	6	6	6	6	4	5	5	7	5	7	7	6	5	6	4	4	7	5	6	7	7	6	5	5	4
Russian	Branched	1	KSMU	6	7	6	7	4	6	5	6	7	5	4	7	5	5	5	7	7	7	6	7	6	6	5	6	7	7	7	7	7	7	7	5
Russian	Linear	1	AMU	7	7	7	7	7	7	7	7	7	7	7	7	7	7	7	7	7	7	7	7	7	7	7	7	7	7	7	7	7	7	7	7
Russian	Linear	1	AMU	6	6	6	6	6	6	6	7	6	6	7	6	6	6	6	6	6	6	6	6	6	6	6	7	7	6	6	6	6	6	6	6
Russian	Linear	1	AMU	7	7	7	7	7	7	7	7	7	7	7	7	7	7	7	7	7	7	7	7	7	7	7	7	7	7	7	7	7	7	7	7
Russian	Linear	1	AMU	7	7	7	7	7	7	7	7	7	7	7	7	7	7	7	7	7	7	7	7	7	7	7	7	7	7	7	7	7	7	7	7
Russian	Linear	1	AMU	7	7	7	7	7	7	7	7	7	7	7	7	7	7	7	7	7	7	7	7	7	7	7	7	7	7	7	7	7	7	7	7
Russian	Linear	1	AMU	7	7	7	7	7	7	7	7	7	7	7	7	7	7	7	7	7	7	7	7	7	7	7	7	7	7	7	7	7	7	7	7
Russian	Linear	1	AMU	7	7	7	7	7	7	7	7	7	7	7	7	7	7	7	7	7	7	7	7	7	7	7	7	7	7	7	7	7	7	7	7
Russian	Linear	1	AMU	7	7	7	7	7	7	7	7	7	7	7	7	7	7	7	7	7	7	7	7	7	7	6	7	7	7	7	7	7	7	7	7
Russian	Linear	1	AMU	7	7	7	7	7	7	7	7	7	7	7	7	7	7	7	7	7	7	7	7	7	7	6	7	7	7	7	7	7	7	7	7
Russian	Linear	1	AMU	7	7	7	7	7	7	7	7	7	7	7	7	7	7	7	7	7	7	7	7	7	7	7	7	7	7	7	7	7	7	7	7
Russian	Linear	1	AMU	7	7	7	7	7	7	7	1	7	7	7	7	7	7	7	7	7	7	7	7	7	7	7	7	7	7	7	7	7	7	7	7
Russian	Linear	1	AMU	7	7	7	7	7	7	7	7	7	7	7	7	7	7	7	7	7	7	7	7	7	7	7	7	7	7	7	7	7	7	7	7
Russian	Linear	1	AMU	7	7	7	7	7	7	7	7	7	7	7	7	7	7	7	7	7	7	7	7	7	7	7	7	7	7	7	7	7	7	7	7
Russian	Linear	1	AMU	7	7	7	7	7	7	7	7	7	7	7	7	7	7	7	7	7	7	7	7	7	7	7	7	7	7	7	7	7	7	7	7
Russian	Linear	1	AMU	7	7	7	7	7	7	7	6	1	7	7	7	7	7	7	7	7	7	7	7	7	7	6	7	7	7	7	7	7	7	7	7
Russian	Linear	1	AMU	7	7	7	7	7	7	7	1	7	7	7	7	7	7	7		7	7	7	7	7	7	7	7	7	7	7	7	7	7	7
Russian	Linear	1	AMU	7	7	7	7	7	7	7	7	1	7	7	7	7	7	7	7	7	7	7	7	7	7	7	7	7	7	7	1	7	6	7	7
Russian	Linear	1	AMU	7	7	7	7	7	7	7	7	7	7	7	7	7	7	7	6	7	7	7	7	7	7	7	7	7	7	7	7	7	7	7	7
Russian	Branched	1	AMU	7	7	7	7	7	7	7	7	7	7	7	7		7	7	7	7	7	7	7	7	7	7	7	7	7	7	7	7	7	7	7
Russian	Branched	1	AMU	7	7	7	7	7	7	7	7	7	7	7	7	7	7	7	7	7	7	7	7	7	7	6	7	7	7	7	7	7	7	7	7
Russian	Branched	1	AMU	7	7	7	7	7	7	7	1	1	7	7	7	7	7	7	7		7	7	7	7	7	5	7	7		7	7	7	7	7	7
Russian	Branched	1	AMU	7	7	7	7	7	7	7	1	7	7	7	7	7	7	7	7	7	7	7	7	7	7	7	7	7	7	7	7	7	7	7	7
Russian	Branched	1	AMU	7	7	7	7	7	7	7	7	6	7	7	7	7	7	7	7	7	7	7	7	7	7	7	7	7	7	7	7	7	7	7	7
Russian	Branched	1	AMU	7	7	7	7	7	7	6	1	7	7	6	7	7	7	7	7	7	7	7	7	7	7	6	6	7	6	7	7	7	7	7	6
Russian	Branched	1	AMU	7	7	7	7	7	7	7	7	1	7	7	7	7	7	7	7	7	7	7	7	7	6	7	7		7	7	7	7	7	7	7
Russian	Branched	1	AMU	7	7	7	7	7	7	7	5	7	7	7	7	7	7	7	7	7	7	7	7	7	7	7	7	7	7	7	7	7	7	7	7
Russian	Branched	1	AMU	7	7	7	7	7	7	7	2	2	7	7	7	7	7	7	7	7	7	7	7	6	7	6	7	7	7	7	7	7	7	7	7
Russian	Branched	1	AMU	7	7	7	7	7	7	7	7	2	7	7	7	7	7	7	7	7	7	7	7	7	7	7	7	7	7	7	7	7	7	7	7
Russian	Branched	1	AMU	7	7	7	7	7	7	7	7	1	7	7	7	7	7	7	7	7	7	7	7	7	7	7	7	7	7	7	7	7	7	7	7
Russian	Branched	1	AMU	7	7	7	7	7	7	7	7	7	7	7	7	6	7	7	7	7	7	7	7	7	7	7	7	7	7	7	7	7	7	7	7
Russian	Branched	1	AMU	7	7	7	7	7	7	7	7	7	7	7	7	7	6	7	7	7	7	7	7	7	7	7	7	7	7	7	7	7	7	7	7
Russian	Linear	1	AMU	6	6	6	6	6	6	6	6	4	6	6	6	6	6	6	6	6	6	6	6	5	6	6	6	6	6	5	6	6	6	7	6
Russian	Linear	1	AMU	5	5	5	5	5	5	5	5	5	5	5	5	5	5	5	5	5	5	5	5	5	5	5	5	5	5	5	5	5	5	5	5
Russian	Linear	1	AMU	5	5	5	5	5	5	5	5	5	5	5	5	5	5	5	4	6	6	5	6	5	5	5	5	5	6	6	4	5	5	5	6
Russian	Linear	1	AMU	6	6	6	6	6	5	6	6	6	6	6	6	6	6	1	6	6	6	6	6	6	6	6	6	6	6	6	6	6	6	6	6
Russian	Linear	1	AMU	4	5	5	5	5	5	5	5	5	5	4	4	5	5	5	5	6	5	4	5	5	5	5	5	6	5	6	5	6	5	4	5
Russian	Linear	1	AMU	6	6	6	6	6	6	6	6	6	6	5	7	7	5	7	6	7	6	5	7	5	6	7	6	7	7	7	7	7	7	6	5
Russian	Linear	1	AMU	5	6	6	6	6	6	5	6	3	6	6	6	5	5	6	2	6	6	6	6	6	6	6	6	7	6	6	6	6	6	6	6
Russian	Linear	1	AMU	6	6	6	6	6	5	6	6	6	6	6	5	5	6	6	6	5	6	6	5	6	5	4	6	6	4	6	6	6	6	7	6
Russian	Linear	1	AMU	5	6	6	4	4	5	6	5	5	6	6	4	5	5	5	5	5	4	5	5	4	5	5	4	5	6	5	4	5	6	5	6
Russian	Linear	1	AMU	7	7	7	7	7	7	7	7	7	7	7	7	7	7	7	7	7	7	7	7	7	7	7	7	7	7	7	7	7	7	7	7
Russian	Linear	1	AMU	4	4	4	4	6	5	4	4	4	4	4	5	3	4	5	4	6	4	4	4	4	4	4	4	4	4	4	4	4	4	4	4
Russian	Branched	1	AMU	7	7	7	7	7	7	7	3	7	7	7	7	7	7	7	7	7	7	7	7	7	7	7	7	7	7	7	7	7	7	7	7
Russian	Branched	1	AMU	7	7	7	7	7	7	7	7	7	7	7	6	7	7	7	7	7	7	7	7	6	7	6	7	7	7	7	7	7	5	7	7
Russian	Branched	1	AMU	7	7	5	7	7	7	5	3	4	7	6	7	7	7	7	1	7	4	6	7	7	7	6	3	7	6	7	4	7	7	5	6
Russian	Branched	1	AMU	6	6	6	6	6	6	6	7	7	7	6	6	7	6	6	6	6	5	6	6	6	6	7		6	6	6	5	6	5	6	6
Russian	Branched	1	AMU	6	6	6	6	6	6	5	5	6	6	6	6	6	6	6	6	6	6	6	6	6	6	6	6	6	6	5	6	6	6	6	6
Russian	Branched	1	AMU		6	5	6	6	6	6	6	6	6	6	5	6	6	6	6	6	6	6	6	6	5	6	6	6	6	5	6	6	6	6	6
Russian	Branched	1	AMU	6	6	6	5	6	6	6	6	6	6	6	6	6	6	6	6	6	6	6	6	6	6	6	6	5	6	6	5	6	6	6	6
Russian	Branched	1	AMU	7	7	7	6	6	7	6	7	7	6	6	6	6	6	7	7	6	6	7	7	6	6	5	6	6	7	7	6	7	4	7	6
Russian	Branched	1	AMU	1	4	7	7	7		7	7	6	7	7	1	6	7	7	4	6	7	7	7	7	4	6	7	7	6	7	7	7		7	7
Russian	Branched	1	AMU	7	7	7	7	7	7	7	7	7	7	7	7	7	7	7	7	7	7	7	7	7	7	7	7	7	7	7	7	7	7	7	7
Russian	Branched	1	AMU	7	7	7	7	7	7	7	7	7	7	7	7	7	7	7	7	7	7	7	7	7	7	7	7	7	7	7	7	7	7	7	7
Russian	Branched	1	AMU	5	5	5	5	5	7	4	5	5	5	6	5	5	5	5	4	3	5	5	6	6	5	4	5	5	5	5	5	4	5	5	6
Russian	Branched	1	AMU	7	7	7	7	7	7	7	7	7	7	7	7	7	7	7	3	7	7	7	7	7	6	7	7	7	5	7	7	7	7	7	7
Russian	Branched	1	AMU	6	6	6	7	6	5	6	3	5	7	6	6	7	6	7	2	7	7	6	7	6	7	6	6	7	6	7	7	3	7	7	6
Russian	Branched	1	AMU	6	6	4	6	6	6	6	2	5	6	6	5	7	5	6	6	6	6	6	6	6	6	6	6	7	5	5	6	6	6	6	6
Russian	Branched	1	AMU	4	2	3	3	5	4	5	4	3	5	4	4	4	5	4	5	4	4	4	4	5	5	5	4	4	5	5	4	5	5	4	5
Russian	Branched	1	ZSMU	6	7	7	7	7	6	7	5	7	7	6	7	5	6	7	5	7	7	7	7	7	7	5	7	7	6	7	7	7	7	6	7
Russian	Linear	1	ZSMU	7	7	7	7	7	6	7	7	5	7	7	6	6	7	7	7	7	7	7	7	6	7	7	7	7	5	7	7	6	7	7	7
Russian	Linear	1	ZSMU	6	6	6	7	7	6	7	5	5	7	7	6	5	7	7	6	7	7	6	7	7	7	7	7	7	6	7	7	7	7	7	7
Russian	Linear	1	ZSMU	6	6	7	7	7	6	4	4	5	6	7	6	7	7	7	7	6	7	7	7	7	7	7	7	7	7	7	6	7	7	7	7
Russian	Branched	1	ZSMU	5	6	5	7	6	5	6	7	6	7	6	5	4	5	7	4	6	6	6	7	6	6	5	6	7	5	7	5	5	6	6	6
Russian	Linear	1	ZSMU	6	7	7	7	7	6	7	6	6	7	7	6	6	6	7	7	7	7	6	6	6	6	6	7	7	7	6	7	7	7	7	7
Russian	Branched	1	ZSMU	6	7	7	7	5	3	7	3	3	4	7	7	7	6	7	1	7	5	7	7	7	6	5	7	7	1	7	7	7	5	5	7
Russian	Branched	1	ZSMU	4	7	6	7	4	5	1	1	1	7	5	4	4	7	7	1	7	7	6	4	6	1	5	7	7	1	7	7	1	6	7	7
Russian	Branched	1	ZSMU	6	7	5	7	6	7	2	5	5	7	6	6	7	6	7	1	7	7	7	6	5	7	5	7	7	7	7	7	5	7	7	7
Russian	Branched	1	ZSMU	7	6	7	7	7	7	6	6	7	7	7	6	7	6	7	6	7	7	7	7	7	7	6	6	7	7	7	6	7	7	6	7
Russian	Linear	1	ZSMU	6	7	7	6	7	7	4	6	7	7	7	7	7	7	6	6	7	7	7	6	6	7	6	6	6	6	6	7	6	6	6	7
Russian	Linear	1	ZSMU	7	6	7	7	6		7	6	6	7	6	7	7	7	7	6	7	6	6	6	6	6	6	6	6	6	7	6	7	7	7	6
Russian	Linear	1	ZSMU	7	7	7	7	6	6	5	7	6	7	7	6	7	6	7	6	7	6	7	7	6	6	7	7	7	5	7	6	6	7	6	7
Russian	Linear	1	ZSMU	6	7	6	7	6	6	7	6	6	6	6	7	6	6	7	6	7	6	6	6	7	6	7	7	7		7	7	6	6	7	6
Russian	Linear	1	ZSMU	6		6	6	6	7	6	6	6	7	6	6	6	6	6	7	6	6	6	6	6	6	6	7	7	7	7	7	7	6	7	7
Russian	Linear	1	ZSMU	6	7	7	7	6	7	7	7	6	6	7	6	6	7	7	6	7	6	6	6	7	7	6	7	7	7	6	6	7	6	7	7
Russian	Linear	1	ZSMU	6	7	7	7	5	7	6	6	6	7		7	6	6	6	6	5	6	6	6	7	7	6	7	6	6	4	7	6	6	6	6
Russian	Linear	1	ZSMU	6		6	7	7	7	4	7	5	7	7	7	4	7	7	6	6	6	6	7	7	6	7	7	6	6	7	7	6	6	7	6
Russian	Linear	1	ZSMU	7	7	7	7	7	5	4	6	6	6	7	7	6	6	7	6	7	7	7	7	6	5	7	7	7	6	7	7	6	7	7	7
Russian	Linear	1	ZSMU	7	6	6	7	7	5	4	7	6	7	6	6	6	7	7	5	7	6	6	7	6	6	7	7	7	7	7	6	6	6	7	7
Russian	Linear	1	ZSMU	7	7	7	6	7	6	4	6	7	7	6	7	7	7	7	7	7	6		7	6	7	6	7	7	7	7	7	7		7	7
Russian	Linear	1	ZSMU	7	7	6	6	7	7	4	6	7	7	7	7	6	7	7	7	7	7	7	7	7	5	7	7	7	4	7	7	6	7	7	7
Russian	Branched	1	ZSMU	7	7	7	7	6	5	4	6	6	7	6	5	7	7	7	5	7	7	6	7	7	7	5	7	7	1	7	6	7	7	7	7
Russian	Branched	1	ZSMU	7	7	7	7	7	7	7	6	6	7	7	6	6	7	7	6	7	7	7	7	7	7	7	7	7	7	7	7	7	7	7	6
Russian	Branched	1	ZSMU	7	7	4	7	7	7	5	7	7	7	5	5	3	7	7	6	7	7	5	7	5	7	6	7	7	6	7	7	7	7	7	7
Russian	Linear	1	ZSMU	6	7	6	7	7	6	3	6	4	6	7	6	5	6	7	6	7	6	6	7	7	5	6	7	7	5	7	6	6	6	7	7
Russian	Linear	1	ZSMU	7	7	7	7	6	6	3	7	7	7	7	7	6	7	7	7	7	7	7	7	7	7	6	7	7	7	6	7	6	7	7
Russian	Branched	1	ZSMU	6	6	7	6	6	2	5	3	3	6	6	6	6	5	5	6	6	6	6	5	5	5	5	6	7	5	7	5	6	5	6	7
Russian	Branched	1	ZSMU	7	7	7	7	7	7	5	1	5	7	5	7	7	7	5	1	7	7	7	7	5	5	5	7	7	5	7	3	5	7	7	5
Russian	Branched	1	ZSMU	7	7	7	7	7	7	7	7	7	7	7	7	7	7	7	7	7	7	7	7	7	7	7	7	7	7	7	7	7	7	7	7
Russian	Branched	1	ZSMU	7	7	7	7	7	1	2	1	3	7	5	2	5	4	7	1	7	7	7	7	7	7	5	7	4	3	7	7	1	7	7	7
Russian	Branched	1	ZSMU	5	5	5	5	7	4	5	5	5	5	5	5	5	6	5	3	6	5	5	5	5	5	5	5	5	5	5	5	5	5	5	5
Russian	Branched	1	ZSMU	6	6	6	6	6	5	7	6	7	5	6	6	7	6	6	5	6	7	6	7	5	6	5	7	6	6	6	6	6	7	6	6
Russian	Linear	1	ZSMU	6	7	7	7	6	5	4	5	7	7	7	7	6	6	7	6	7	7	7	7	7	6	7	7	7	7	7	7	7	6	7	6
Russian	Branched	1	ZSMU	5	6	5	4	5	4	7	2	4	7	5	5	3	6	7	5	5	7	7	6	5	6	6	5	7	7	5	4	5	7	7	6
Russian	Linear	1	ZSMU	6	7	6	7	7	5	4	6	6	7	7	6	6	5	7	5	7	7	6	7	7	6	6	7	7	6	7	6	6	7	7	7
Russian	Branched	1	ZSMU	6	6	5	7	7	6	7	5	4	7	6	6	6	5	7	6	7	6	6	7	6	7	5	6	7	7	7	7	7	6	7	6
Russian	Branched	1	ZSMU	7	7	5	7	6	7	6	7	7	7	7	5	4	7	7	7	7	7	7	7	6	7	7	7	7	5	7	7	7	7	7	7
Russian	Linear	1	ZSMU	6	6	6	6	7	6	3	6	5	6	6	6	5	6	7	6	7	6	6	7	6	5	7	7	7	4	7	6	6	7	7	7
Russian	Linear	1	ZSMU	6	6	6	6	6	4	6	5	6	6	6	6	6	6	6	6	6	6	6	7	6	6	6	6	7	6	6	5	5	6	6	6
Russian	Linear	1	ZSMU	5	7	7	6	6	5	3	5	5	7	7	7	6	6	7	3	6	6	6	7	7	6	7	7	7	6	7	6	6	7	7	6
Russian	Branched	1	ZSMU	6	6	6	6	6	6	5	4	6	5	7	5	2	6	5	4	7	6	6	6	6	7	7	7	6	5	6	5	5	5	5	5
Russian	Linear	1	ZSMU	6	7	6	7	7	5	4	5	5	7	7	6	6	6	7	6	7	6	6	7	6	5	7	7	7	6	7	6	6	7	7	7
Russian	Branched	1	ZSMU	5	6	5	6	6	6	5	4	4	5	6	5	3	6	7	6	5	7	6	6	6	5	5	5	7	4	7	6	6	7	6	6
Russian	Linear	1	ZSMU	6	6	6	6	6	3	3	5	4	7	6	6	6	6	6	5	6	6	5	6	7	5	6	6	6	6	6	6	5	6	6	6
Russian	Branched	1	ZSMU	6	7	6	7	6	5	5	1	3	7	7	6	5	5	6	7	7	7	5	7	6	4	5	5	7	5	7	7	7	7	7	7
Russian	Linear	1	ZSMU	6	7	6	6	7	5	4	5	4	7	6	6	6	7	7	3	7	7	6	6	7	4	6	7	7	6	7	6	5	7	6	6
Russian	Linear	1	ZSMU	6	6	6	7	7	4	3	6	6	7	7	7	5	6	7	6	7	6	7	7	7	6	7	7	7	4	7	5	6	7	7	7
Russian	Linear	1	ZSMU	5	7	6	7	6	4	3	3	6	7	7	7	5	7	7	5	7	7	7	6	7	6	6	7	7	5	7	6	4	6	6	6
Russian	Linear	1	ZSMU	5	6	6	6	5	5	4	6	6	5	6	5	6	5	5	5	6	5	6	5	5	5	5	6	6	6	6	5	6	6	6	6
Russian	Linear	1	ZSMU	6	7	5	6	4	5	4	2	4	7	6	5	4	6	6	5	7	7	6	6	6	6	6	5	7	4	7	6	5	6	6	6
Russian	Linear	1	ZSMU	5	7	7	7	7	4	4	5	5	6	6	6	4	4	7	6	7	5	7	7	5	5	5	6	6	5	7	6	4	7	7	7
Russian	Linear	1	ZSMU	6	6	6	7	7	6	5	5	5	6	6	6	5	5	7	5	6	6	7	6	6	5	5	7	7	5	7	5	5	7	7	6
Russian	Branched	1	ZSMU	7	6	6	6	6	5	1	7	6	5	5	6	7	4	7	1	5	6	6	6	6	5	6	7	5	6	6	6	6	6	7	5
Russian	Branched	1	ZSMU	7	5	5	6	6	6	4	6	5	6	6	6	6	6	6	5	6	6	6	6	5	6	6	7	6	1	6	6	5	7	7	6
Russian	Branched	1	ZSMU	6	6	6	6	7	7	5	2	2	7	6	6	5	6	6	5	7	7	6	6	5	7	6	6	7	2	7	7	6	7	7	6
Russian	Branched	1	ZSMU	4	7	5	7	7	7	3	5	6	7	7	7	3	7	7	1	7	7	7	5	7	3	5	7	7	1	7	7	5	7	7	7
Russian	Branched	1	ZSMU	7	7	7	6	6	6	6	7	7	7	6	6	5	6	7	6	6	7	7	6	7	7	6	7	7	5	7	7	7	7	7	7
Russian	Branched	1	ZSMU	5	7	7	7	7	7	3	7	7	7	7	7	5	7	7	2	7	7	7	7	7	6	4	6	7	1	6	5	7	7	7	7
Russian	Branched	1	ZSMU	7	7	6	7	7	7	7	6	5	7	7	7	7	7	7	5	7	7	7	7	7	7	7	7	7	7	7	7	6	7	7	7
Russian	Branched	1	ZSMU	5	7	6	7	7	2	2	4	4	7	7	7	7	6	7	5	7	7	7	7	7	7	6	6	7	1	7	7	5	7	7	7
Russian	Branched	1	ZSMU	6	6	6	7	6	6	7	7	7	7	6	6	6	7	7	4	7	7	7	6	5	6	6	7	7	7	7	7	6	7	6	6
Russian	Branched	1	ZSMU	5	7	5	7	7	5	5	1	7	7	7	5	3	7	7	7	7	7	6	7	6	7	7	7	7	4	7	7	5	6	7	7
Russian	Branched	1	ZSMU	5	7	4	6	7	4	6	4	5	6	6	4	4	5	5	4	6	7	5	7	4	5	6	5	7	5	6	4	4	5	7	5
Vietnamese	Branched	1	HMU	4	4	4	4	4	5	5	6	6	4	5	4	4	4	5	5	6	5	4	4	4	4	4	5	5	5	6	4	5	4	4	5
Vietnamese	Branched	1	HMU	5	4	7	4	5	4	6	1	1	4	5	3	7	5	5	7	5	4	4	5	4	6	5	7	6	5	5	4	5	7	6	4
Vietnamese	Branched	1	HMU	4	6	7	6	6	6	5	6	5	7	7	7	3	5	7	7	7	5	6	7	6	6	5	5	7	2	7	7	7	7	6	7
Vietnamese	Branched	1	HMU	3	5	4	6	6	6	5	6	5	5	6	5	5	6	6	5	5	6		5	5	5	4	5	5	5		5	5	6	6	6
Vietnamese	Branched	1	HMU	4	5	5	5	6	5	5	4	2	4	6	5	6	5	5	5	6	5	5	6	5	5	5	6	6	5	5	5	6	5	6	6
Vietnamese	Branched	1	HMU	4	5	3	4	6	5	5	4	2	5	5	5	4	5	5	2	4	3	4	5	3	5	3	6	5	3	4	6	6	5	4	5
Vietnamese	Branched	1	HMU	4	6	5	5	6	7	6	6	5	6	6	5	4	6	5	4	6	6	5	6	5	5	4	6	6	6	6	6	5	6	4	6
Vietnamese	Branched	1	HMU	4	4	3	2	3	4	5	4	2	4	5	2	2	3	3	3	4	3	4	4	3	4	3	4	4	4	3	3	4	3	3	4
Vietnamese	Branched	1	HMU	5	5	6	6	5	4	4	5	5	5	6	6	7	6	5	5	6	5	5	6	5	7	4	5	5	4	6	4	1	2	2	3
Vietnamese	Branched	1	HMU	5	6	6	5	5		5	5	4	6	5	6	5	6	5	5	6	6	5	5	4	5	6	6	5	5	6	5	5	6	6	5
Vietnamese	Branched	1	HMU	5	6	6	2	6	6	5	6	6	6	7	2	5	6	6	7	6	6	5	6	6	6	4	5	6	6	7	6	7	6	7	5
Vietnamese	Branched	1	HMU	4	6	3	4	6	4	3	7	2	4	6	3	1	3	4	3	7	4	4	4	4	4	3	3	6	3	6	4	3	4	6	4
Vietnamese	Branched	1	HMU	3	5	3	4	4	5	4	2	2	5	5	3	2	6	6	2	4	3	3	5	4	5	4	7	5	7	6	6	3	6	4	7
Vietnamese	Branched	1	HMU	5	6	3	3	6	4	5	5	6	5	4	2	4	5	5	6	4	6	4	4	5	6	3	5	6	5	4	4	7	6	6	5
Vietnamese	Branched	1	HMU	5	5	4	4	5	6	4	5	1	4	5	3	5	4	6	7	6	5	6	6	4	3	3	6	6	6	6	3	7	4	7	7
Vietnamese	Branched	1	HMU	3	3	3	2	3	3	3	4	4	4	3	2	2	3	3	3	4	2	2	3	3	4	3	4	4	3	3	3	3	3	2	2
Vietnamese	Branched	1	HMU	3	4	2	2	3	3	4	4	1	2	3	2	2	3	3	2	3	2	3	3	3	4	3	4	4	3	3	3	2	3	3	3
Vietnamese	Branched	1	HMU	3	6	2	3	5	6	4	4	4	4	6	3	4	4	6	6	6	4	4	5	3	3	1	6	4	3	4	4	7	6	6	6
Vietnamese	Branched	1	HMU	4	6	4	4	5	5	5	5	5	5	6	4	4	4	6	4	5	4	5	4	4	5	4	5	5	5	6	5	5	5	5	5
Vietnamese	Branched	1	HMU	3	5	3	3	4	3	4	3	2	3	6	3	2	4	5	5	6	4	5	5	4	5	3	4	4	4	5	4	5	6	5	4
Vietnamese	Branched	1	HMU	4	6	6	6	6	6	6	6	6	6	7	5	5	5	7	7	6	6	5	7	5	6	4	7	7	6	6	6	7	7	7	6
Vietnamese	Branched	1	HMU	4	4	2	4	6	6	5	5	5	6	7	5	4	5	6	5	6	6	6	5	4	5	5	5	6	4	4	6	6	6	6	5
Vietnamese	Branched	1	HMU	4	6	3	3	6	6	4	4	4	5	5	2	3	4	5	4	5	5	4	6	4	5	4	5	6	6	5	5	5	4	6	6
Vietnamese	Branched	1	HMU	5	7	6	6	7	7	6	5	6	6	6	6	3	7	7	6	7	7	7	7	7	7	7	7	7	7	7	7	7	7	7	7
Vietnamese	Branched	1	HMU	4	4	4	4	4	4	5	5	4	5	4	5	5	5	4	5	5	5	4	4	5	5	4	4	4	5	5	5	5	4	5	5
Vietnamese	Branched	1	HMU	3	5	2	3	3	4	3	3	1	2	5	2	3	4	4	3	3	3	4	5	5	3	3	3	3	4	6	2	3	4	6	4
Vietnamese	Branched	1	HMU	2	3	2	2	3	3	2	2	3	2	4	3	2	3	4	4	4	5	3	3	3	3	2	2	4	3	3	3	3	3	4	3
Vietnamese	Linear	1	HMU	3	4	4	4	3	4	4	3	3	3	4	4	4	3	4	3	3	4	4	4	3	4	5	5	4	3	4	4	3	3	4	4
Vietnamese	Linear	1	HMU	4	6	4	4	5	7	5	6	6	6	7	4	4	5	6	7	7	5	5	6	5	5	4	7	6	6	7	5	7	5	5	6
Vietnamese	Linear	1	HMU	4	6	4	5	6	6	5	6	6	7	7	5	5	5	6	7	6	5	4	6	4	5	3	4	4	4	4	2	7	5	6	6
Vietnamese	Linear	1	HMU	6	5	5	4	4	5	4	5	3	6	7	4	4	5	4	3	4	6	5	4	5	5	4	4	5	3	4	6	5	6	5	7
Vietnamese	Linear	1	HMU	4	6	4	5	6	7	6	7	6	6	7	5	1	6	6	2	5	7	6	6	6	7	5	7	7	6	7	6	7	5	6	7
Vietnamese	Linear	1	HMU	5	4	5	4	5	5	4	3	5	5	3	4	4	3	5	5	3	4	3	5	5	2	3	3	3	3	5	4	3	4	5	4
Vietnamese	Linear	1	HMU	5	5	4	4	6	6	5	4	6	6	7	5	4	6	5	7	7	5	5	5	4	5	4	5	7	4	7	5	7	4	7	6
Vietnamese	Linear	1	HMU	3	7	2	1	3	6	4	4	3	3	4	1	1	4	3	6	4	3	4	3	4	5	4	5	3	5	3	4	3	5	3	4
Vietnamese	Linear	1	HMU	4	6	4	3	6	6	5	6	3	6	7	3	7	1	6	5	5	6	5	5	4	3	3	5	6	3	6	6	5	7	7	6
Vietnamese	Linear	1	HMU	3	3	2	2	2	4	3	3	2	3	4	2	3	6	4	5	5	3	3	4	3	4	2	5	6	6		2	3	4	3	4
Vietnamese	Linear	1	HMU	4	4	2	3	4	4	3	4	4	3	4	2	3	4	4	5	5	4	4	4	3	3	2	4	5	5	4	4	3	4	4	3
Vietnamese	Linear	1	HMU	7	6	4	4	6		7	5	6	6	6	4	1	4	6		6	5	5	6	4	4	4	5	5	4	6	7	7	7	7	7
Vietnamese	Linear	1	HMU	4	4	3	4	4	5	3	4	4	5	5	4	5	4	4	4	5	5	4	5	5	5	4	5	5	5	5	4	4	5	5	3
Vietnamese	Linear	1	HMU	4	4	3	4	4	5	3	4	4	5	5	4	5	4	4	4	4	5	4	5	5	5	3	5	5	5	5	4	4	6	5	5
Vietnamese	Linear	1	HMU	3	5	2	3	5	5	2	3	3	4		4	3	5	4	6	6	3	3	6	2	4	1	6	5	4	5	4	6	5	5	5
Vietnamese	Linear	1	HMU	5	7	3	3	6	6	5	6	5	6	7	3	2	4	5	4	7	6	5	6	7	6	5	1	7	1	7	7	7	7	7	5
Vietnamese	Linear	1	HMU	5	5	6	4	4	4	5	1	2	4	5	5	1	4	5	3	5	6	6	6	5	6	4	5	5	3	5	6	5	5	5	6
Vietnamese	Linear	1	HMU	2	5	1	3	6	5	3	5	1	4	5	3	2	3	3	3	5	3	2	2	3	4	2	4	5	4	6	3	5	4	5	6
Vietnamese	Linear	1	HMU	2	4	2	2	4	4	2	5	5	4	4	2	2	3	4	6	6	4	3	4	2	3	2	4	4	3	5	3	6	4	4	3
Vietnamese	Linear	1	HMU	4	5	3	3	4	4	4	2	2	4	4	4	3	3	4	4	4	4	4	4	3	4	3	4	5	5	4	3	4	4	4	4
Vietnamese	Linear	1	HMU	5	6	4	4	5	6	6	6	6	6	6	4	3	5	6	6	5	6	5	6	5	5	4	5	5	5	6	5	5	5	5	6
Vietnamese	Linear	1	HMU	3	4	5	3	3	5	3	4	4	3	5	4	2	2	4	4	5	6	4	4	3	3	3	4	5	3	4	3	4	3	5	5
Vietnamese	Linear	1	HMU	3	5	5	3	7	5	4	4	4	6	7	4	3	5	5	4	4	5	5	5	4	4	4	3	5	7	4	5	5	4	6	6
Vietnamese	Linear	1	HMU	6	7	6	6	6	6	5	6	6	6	7	6	6	6	6	7	7	6	6	6	6	6	6	6	7	7	7	7	7	7	7	6
Vietnamese	Linear	1	HMU	4	4	3	4	4	5	2	3	3	4	5	4	3	5	4	5	5	3	3	6	2	4	1	6	5	4	5	4	3	4	4	4
Vietnamese	Linear	1	HMU	3	4	5	3	5	6	4	5	4	6	5	5	3	3	5	4	5	3	3	5	5	4	3	5	6	4	5	4	5	4	6	6
Vietnamese	Linear	1	HMU	4	3	5	3	4	3	4	3	6	5	6	4	5	4	5	5	4	4	5	4	5	6	3	4	5	4	5	4	3	4	5	6
Vietnamese	Linear	1	HMU	5	7	5	4	5	7	6	4	5	5	5	4	3	4	5	4	5	6	6	6	5	5	4	6	6	6	6	6	6	6	5	5
Vietnamese	Linear	1	HMU	4	3	4	4	3	4	4	3	3	3	4	4	3	2	4	6	7	3	4	4	3	4	2	5	5	6	6	5	5	4	3	4
Vietnamese	Linear	1	HMU	3	6	1	3	6	7	5	2	2	6	6	1	1	3	7	2	7	7	6	6	4	5	2	7	7	3	7	6	6	4	6	6
Vietnamese	Linear	1	HUMP	5		3	6	7	5	4	6	4	6	7		6	5		5				7		4	7	6		7	7		6		6
Vietnamese	Linear	1	HUMP	7	7	7	5	7	7	6	6	6	6	7	7	6	6	7	6	6	4	7	7	7	7	7	6	5	7	7	7	7	7	7	7
Vietnamese	Linear	1	HUMP	7	6	7	6	6	6	6	7	7	7	7	7	7	7	6	6	7	6	6	7	7	7	7	5	6	6	7	6	5	7	7	7
Vietnamese	Linear	1	HUMP	6	7	5	7	6	2	5	4	6	6	5		6	6	7	2	4	3	7	6	7	7	7	2	6	5	5	3	7	6	7	7
Vietnamese	Linear	1	HUMP	6	6	7	4	4	4	7	6	6	6	6	4	5	7	3	7	3	4	7	7	4	5	4	4	6	6	7	6	7	4	6	7
Vietnamese	Linear	1	HUMP	4	4	3	4	5	4	3	4	3	4	4	4	5	4	4	4	4	4	5	4	5	3	4	5	3	4	4	3	6	4	6	3
Vietnamese	Linear	1	HUMP	4	5	4	4	4	4	6	5	5	4	4	4	3	4	3	4	4	4	4	3	4	3	3	4	5	3	5	4	5	4	4	5
Vietnamese	Linear	1	HUMP	4	5	4	4	4	4	5	3	3	4	4	4	4	4	4	5	5	3	3	4	4	4	3	3	5	5	4	3	4	4	3	3
Vietnamese	Linear	1	HUMP	3	4	3	3	4	3	4	3	5	4	5	4	4	4	4	4	5	4	6	5	4	4	4	4	3	3	4	3	5	4	3	4
Vietnamese	Linear	1	HUMP	2	4	5	4	6	4	5	3	3	4	3	5	7	3	5	3	4	3	2	3	2	2	5	2	4	3	4	4	3	5	2	5
Vietnamese	Linear	1	HUMP	4	3	4	4	5	3	5	7	3	4	6	3	3	4	4	4	2	4	5	5	3	4	2	3	4	3	4	2	5	5	3	5
Vietnamese	Linear	1	HUMP	2	3	4	4	3	2	3	3	3	3	2	3	3	7	3	6	4	6	2	4	3	3	5	3	5	3	4	3	5	3	2	3
Vietnamese	Linear	1	HUMP	2	5	4	4	5	5	5	5	2	5	3	4	6	3	4	5	4	2	2	4	2	4	3	3	2	3	4	4	4	3	5	3
Vietnamese	Linear	1	HUMP	3	3	2	2	6	2	5	4	4	2	2	2	2	2	2	4	5	6	2	5	2	4	4	4	4	4	4	4	4	5	4	5
Vietnamese	Linear	1	HUMP	6	5	3	3	2	3	4	2	3	5	4	3	4	2	5	5	5	5	3	3	5	2	6	3	3	3	5	5	3	4	3	4
Vietnamese	Linear	1	HUMP	2	3	6	2	5	6	3	3	5	3	5	2	6	5	2	2	5	2	4	4	6	5	3	3	6	3	6	5	2	3	3	5
Vietnamese	Linear	1	HUMP	3	5	3	4	4	4	4	4	5	4	4	4	4	4	3	3	5	3	3	4	4	5	4	5	4	3	4	5	3	4	3	3
Vietnamese	Linear	1	HUMP	4		3	3	4	3	4	4	5	4	5	3	4	4	4	3	3	4	4	4	4	4	4	4	3	4	4	6	3	3	4	4
Vietnamese	Linear	1	HUMP	5	7	4	5	4	6	5	5	4	4	6	5	4	5	4	5	4	5	3	6	4	3	4	5	3	3	5	4	4	4	4	4
Vietnamese	Linear	1	HUMP	4	5	3	4	5	5	5	5	4	4	4	7	4	5	4	5	4	3	5	6	4	4	4	5	4	4	4	5	4	4	4	5
Vietnamese	Linear	1	HUMP	6	7	5	4	5	6	7	6	4	4	7	5	4	6	7	5	6	4	6	5	7	5	6	7	5	5	5	4	5	4	5	7
Vietnamese	Linear	1	HUMP	4	7	4	7	7	5	5	4	6	4	5	5	5	6	4	5	4	4	4	5	5	5	5	5	5	5	6	5	4	4	6	5
Vietnamese	Linear	1	HUMP	5	5	5	6	6	4	5	5	5	5	5	5	4	6	4	7	4	7	4	5	7	6	7	5	6	6	5	5	5	5	5	6
Vietnamese	Linear	1	HUMP	4	5	4	5	4	6	6	6	5	5	5		5	5	4	4	7	6	6	4	5	4	5	5	5	6	4	5	5	6	5	4
Vietnamese	Linear	1	HUMP	5	6	5	7	5	6	5	4	6	6	7	6	5	5	5	6	4	6	7	6	4	7	7	7	6	7	5	5	6	7	5	6
Vietnamese	Linear	1	HUMP	7	7	7	6	6	6	6	5	6	5	6	7	7	5	6	7	6	5	6	5	6	7	6	5	7	5	6	6	7	7	6	7
Vietnamese	Linear	1	HUMP	7	7	6	5	6	6	7	5	5	6	5	7	7	6	6	6	5	6	7	6	6	6	6	7	5	4	7	6	6	5	5	7
Vietnamese	Linear	1	HUMP	6	6		6	6	7	6	4	5	5	4	5	4	6	5	7	5	4	5	5	7	5	4	5	4	5	6	5	7	5	7	6
Vietnamese	Branched	1	HUMP	7	6		6	7	6	5	5	6	5	5	4	5	6	7	6	7	6	6	7	5	6	6	5	5	4	5	6	5	5	5	6
Vietnamese	Branched	1	HUMP	5	6	5	5	5	4	5	7	3	5	5	7	6	6	5	6	5	5	5	5	4	4	5	7	5	4	5	5	6	4	5	5
Vietnamese	Branched	1	HUMP	5	5	5	5	5	7	7	6	5	6	6	7	6	5	7	6	5	5	4	5	5	6	7	6	6	7	5		5	5	4	4
Vietnamese	Branched	1	HUMP	6	7	6	5	6	5	5	4	5	6	6	6	5	6	5	5	5	7	5	5	5	7	5	7	7	6	7	5	5	5	6	6
Vietnamese	Branched	1	HUMP	4		4	5	5	5	5	7	6	6	4	6	7	6	4	5	5	4	6	5	7	7	7	4	7	7	6	5	6	6	6	7
Vietnamese	Branched	1	HUMP	7	6	6	7	7	6	5	7	6	6	5	5	7	6	7	6	6	7	7	7	6	7	6	6	7	7	5	6	7	6	7	7
Vietnamese	Branched	1	HUMP	4	6	5	4	6	4	5	7	5	6	4	7	7	4	6	4	5	7	6	5	6	5	7	6	7	5	7	4	7	5	5	6
Vietnamese	Branched	1	HUMP	3	6	6	5	5	5	6	4	6	4	4	6	4	5	5	4	6	5	6	6	4	6	5	5	4	4	6	5	6	6	5	6
Vietnamese	Branched	1	HUMP	7	7	6	4	4	5	5	6	4	6	5	5	5	6	4	5	3	7	4	5	7	5	4	4	4	5	5	6	6	6	3	6
Vietnamese	Branched	1	HUMP	6	6	6	5	5	7	6	5	4	7	5	5	6	7	7	7	6	5	6	6	7	7	4	5	4	6	6	5	6	6	7	5
Vietnamese	Branched	1	HUMP	5	4	5	5	3	4	5	6	7	5	5	5	4	4	5	5	4	4	4	5	4	5	4	5	4	4	4	6	5	5	6	5
Vietnamese	Branched	1	HUMP	7	5	5	4	5	4	4	7	5	4	4	5	4	5	5	6	5	7		6	4	5	7	5	4	4	4	6	6	6	5	5
Vietnamese	Branched	1	HUMP	6	6	7	5	5	6	6	4	6	5	6	5	5	4	5	5	5	4	5	6	5	5	4	6	5	4	5	4	6	5	6	5
Vietnamese	Branched	1	HUMP	5	5	4	7	6	5	5	7	6	4	5	6	5	6	7	4	6	6		4	5	7	5	4	6	4	5	7	5	6	5	5
Vietnamese	Branched	1	HUMP	5	4	6	4	5	6	5	7	5	7	5	7	4	6	6	6	6	5	5	5	4	4	6	6	4	6	5	5	4	4	5	5
Vietnamese	Branched	1	HUMP	6	6	4	5	5	6	6	6	5	5	5	6	5	5	4	4	5	7	4	5	5	5	4	4	6	4	7	5	5	5	6	6
Vietnamese	Branched	1	HUMP	4	5	5	5	6	4	5	4	5	5	6	4	5	5	4	6	6	5	3	5	4	5	5	4	5	5	5	5	6	5	4	6
Vietnamese	Branched	1	HUMP	4	4	7	4	6	6	3	7	4	4	5	5	6	4	5	5	4	5	5	4	5	6	5	4	4	6	5	5	4	7	5	5
Vietnamese	Branched	1	HUMP	7	5	6	6	5	5	4	6	5	4	7	5	4	4	5	5	5	4	6	6	5	5	6	4	5	5	5	6	7	5	6	4
Vietnamese	Branched	1	HUMP	6	6	5	4	5	5	6	7	5	6	4	6	6	7	5	7	5	7	5	6	6	5	7	5	6	6	5	6	6	7	7	4
Vietnamese	Branched	1	HUMP	5	5	7	4		5	5	4	6	6	5	5	6	6	6	4	6	5	7	5	5	4	5	5	5	7	6	5	7	5	5	7
Vietnamese	Branched	1	HUMP	5	5	4	4	6	5	4	4	7	4	4	5	4	6	5	5	5	4	4	4	6	5	6	5	6	4	5	5	6	5	6	5
Vietnamese	Branched	1	HUMP	4	4	6	5	5	6	5	4	6	6	5	7	4	6	6	5	6	7	5	5	5	6	6	4	4	5	6	6	4	5	5	5
Vietnamese	Branched	1	HUMP	4	7	5	6	5	6	4	6	7	6	5	4	6	7	5	5	6	6	7	5	5	6	5	6	6	5	7	5	7	5	5	5
Vietnamese	Branched	1	HUMP	5	4	5	3	5	5	6	5	3	4	4	7	5	5	5	4	5	5	4	4	5	5	5	5	5	4	4	4	6	5	5	7
Vietnamese	Branched	1	HUMP	4	5	5	5	5	6	5	5	7	5	5	4	5	3	5	5	4	3	5	4	6	5	3	4	5	3	4	4	6	4	6	6
Vietnamese	Branched	1	HUMP	5	6	7	5	3	4	6	5	6	7	5	4	5	4	3	6	5	5	4	5	4	4	5	4	4	5	6	5	6	7	4	4
Vietnamese	Branched	1	HUMP	7	5	4	5	5	3	5	5	3	5	4	3	5	6	4	5	5	6	5	5	6	5	4	5	4	6	7	5	5	7	5	4
Ukrainian	Branched	1	BSMU	5	5	5	7	4	4	5	2	4	4	5	5	4	5	5	1	4	4	4	3	5	5	7	6	4	2	2	5	1	6	1	5
Ukrainian	Branched	1	BSMU	6	6	5	5	6	5	6	6	7	5	6	5	4	6	6	4	7	6	6	5	6	6	5	6	7	2	7	6	3	6	4	6
Ukrainian	Branched	1	BSMU	2	2	2	3	3	3	2	2	2	2	3	3	1	3	2	2	3	1	3	2	2	2	3	2	2	2	3	2	1	2	2	2
Ukrainian	Branched	1	BSMU	5	6	5	5	6	5	6	5	5	6	6	5	6	6	6	4	5	6	6	6	5	5	5	6	7	3	6	6	4	6	5	5
Ukrainian	Branched	1	BSMU	6	7	7	5	7	5	7	7	7	6	7	5	6	7	5	5	6	7	7	7	5	7	6	7	6	6	5	7	4	6	7	7
Ukrainian	Branched	1	BSMU	7	7	6	6	6	6	5	6	4	6	5	7	1	6	5	6	7	7	6	6	5	7	6	7	6	7	7	6	5	7	6	7
Ukrainian	Branched	1	BSMU	5	6	5	6	5	5	6	4	6	7	7	5	4	6	5	6	6	7	6	7	6	6	7	7	7	6	4	6	6	7	7	6
Ukrainian	Branched	1	BSMU	5	6	6	5	6	6	6	6	6	5	5	5	6	5	6	5	6	6	6	6	6	6	4	4	6	3	5	6	4	6	4	5
Ukrainian	Branched	1	BSMU	7	6	4	6	7	6	5	6	7	7	7	4	6	7	6	4	7	6	6	5	5	5	5	6	6	2	7	6	3	6	6	7
Ukrainian	Branched	1	BSMU	5	6	7	6	7	3	7	4	6	5	6	6	6	5	7	4	5	6	7	7	5	7	4	5	5	7	4	6	3	6	6	7
Ukrainian	Branched	1	BSMU	4	6	5	6	5	7	5	5	3	6	6	5	5	7	5	5	6	7	6	5	4	5	3	6	6	3	6	6	3	5	5	6
Ukrainian	Branched	1	BSMU	5	5	5	5	5	7	5	5	3	7	6	5	5	6	5	5	6	7	5	6	4	6	6	6	7	4	6	3	5	5	5	6
Ukrainian	Branched	1	BSMU	7	6	7	7	7	6	7	5	7	7	7	6	7	6	6	7	7	7	6	7	5	7	5	7	7	7	7	6	6	7	6	7
Ukrainian	Branched	1	BSMU	4	3	4	3	3	3	7	7	7	3	3	4	5	4	4	2	2	6	5	4	3	4	4	1	3	5	2	3	1	3	2	3
Ukrainian	Branched	1	BSMU	6	7	7	6	7	7	7	6	7	6	7	6	6	7	6	7	7	6	7	6	6	7	7	6	7	7	6	6	6	5	7	6
Ukrainian	Branched	1	BSMU	6	6	5	6	6	6	7	1	6	6	6	6	5	6	6	2	6	5	6	6	6	6	6	6	6	2	6	6	6	6	6	6
Ukrainian	Branched	1	BSMU	5	6	6	6	6	5	5	6	4	7	6	6	7	5	6	5	6	7	6	5	6	5	5	6	6	3	6	6	5	5	6	6
Ukrainian	Branched	1	BSMU	5	4	6	6	6	4	5	5	4	6	5	5	5	4	7	6	6	5	4	5	5	6	5	6	6	5	6	5	4	5	5	6
Ukrainian	Branched	1	BSMU	6	7	5	7	7	7	7	2	1	7	7	5	5	6	7	1	7	7	7	7	7	7	7	7	7	5	7	6	7	6	7	7
Ukrainian	Branched	1	BSMU	6	7	7	7	7	6	7	7	6	7	7	6	7	7	7	6	7	7	7	7	6	7	7	7	7	7	6	7	7	5	6	7
Ukrainian	Branched	1	BSMU	7	6	4	4	5	5	6	6	7	6	6	4	5	2	4	5	5	7	4	6	6	5	6	6	5	6	6	5	7	7	5	4
Ukrainian	Branched	1	BSMU	5	6	6	6	6	7	5	5	7	7	6	5	7	6	6	5	7	7	7	6	5	7	5	5	7	6	6	6	4	5	6	5
Ukrainian	Branched	1	BSMU	6	6	4	6	6	7	6	7	6	7	6	5	4	4	7	3	6	7	7	5	5	6	4	6	6	3	6	5	2	6	5	6
Ukrainian	Branched	1	BSMU	6	6	4	7	7	7	7	7	6	7	7	4	7	6	7	7	6	7	6	6	7	5	7	6	6	1	7	6	7	6	6	7
Ukrainian	Branched	1	BSMU	7	6	5	5	6	7	6	7	6	6	7	5	6	6	6	6	5	6	6	6	5	6	7	7	6	7	7	6	7	5	7	6
Ukrainian	Branched	1	BSMU	7	4	1	3	4	6	3	7	5	4	4	4	7	5	4	5	5	4	7	1	3	4	2	5	7	5	5	5	7	3	7	3
Ukrainian	Branched	1	BSMU	5	4	3	5	4	6	5	4	4	5	5	3	6	4	4	6	4	5	5	4	4	4	3	4	4	5	4	5	4	6	4	3
Ukrainian	Branched	1	BSMU	6	7	5	7	7	7	7	6	7	7	7	6	7	6	7	7	6	7	6	7	7	6	7	7	7	6	7	6	6	6	5	7
Ukrainian	Branched	1	BSMU	5	4	3	5	5	3	4	3	3	7	5	3	3	5	4	5	5	5	5	3	3	5	3	2	4	6	5	4	6	6	4	4
Ukrainian	Linear	1	BSMU	5	6	4	5	6	5	5	5	5	6	7	4	5	5	6	6	6	4	5	6	5	6	6	6	6	5	6	6	6	5	6	5
Ukrainian	Linear	1	BSMU	5	6	7	6	6	5	5	5	6	7	6	7	3	5	6	7	6	5	6	6	5	6	6	6	6	7	6	5	7	6	6	6
Ukrainian	Linear	1	BSMU	3	3	5	4	5	6	2	1	6	1	5	6	2	3	6	7	4	5	7	2	3	5	2	3	3	3	4	3	2	5	6	7
Ukrainian	Linear	1	BSMU	5	5	5	5	6	4	5	5	4	5	6	5	6	5	5	4	5	3	5	5	6	5	7	5	5	5	5	5	3	5	6	6
Ukrainian	Linear	1	BSMU	5	6	5	5	6	6	6	5	6	7	6	5	5	6	6	6	5	5	6	3	6	5	7	6	6	3	4	5	5	3	6	6
Ukrainian	Linear	1	BSMU	5	5	5	6	6	7	4	7	5	7	7	5	6	4	6	6	5	7	5	6	6	5	6	5	5	5	7	5	6	4	6	6
Ukrainian	Linear	1	BSMU	5	6	5	6	5	4	6	5	4	4	6	5	6	4	6	5	5	3	6	5	5	5	4	5	5	6	3	5	6	4	4	5
Ukrainian	Linear	1	BSMU	6	7	6	6	7	6	5	6	6	6	7	6	7	5	5	5	6	7	6	6	5	6	6	7	6	5	6	6	5	6	6	6
Ukrainian	Linear	1	BSMU	6	5	4	5	6	6	5	5	5	6	6	5	5	6	6	6	6	6	6	6	5	5	4	5	5	6	6	5	6	4	6	6
Ukrainian	Linear	1	BSMU	6	5	7	5	6	6	6	6	4	6	6	6	7	7	5	6	6	7	6	4	6	6	6	6	6	6	5	6	7	6	6	5
Ukrainian	Linear	1	BSMU	6	6	6	6	6	6	6	6	2	6	6	6	6	6	6	6	5	5	6	6	6	6	6	5	6	2	5	6	4	5	6	6
Ukrainian	Linear	1	BSMU	6	5	4	5	5	7	6	7	7	6	6	6	7	7	6	1	6	4	5	6	4	5	4	4	6	4	6	7	6	3	5	7
Ukrainian	Linear	1	BSMU	4	6	5	5	6	5	5	6	6	4	6	5	6	5	5	5	6	6	5	6	5	5	5	6	6	3	6	6	5	5	5	6
Ukrainian	Linear	1	BSMU	6	6	7	6	6	7	6	7	7	6	6	7	5	6	5	7	6	6	6	7	7	6	7	6	6	3	6	6	7	5	6	7
Ukrainian	Linear	1	BSMU	6	5	5	5	5	6	5	6	5	6	6	5	5	6	6	6	5	5	5	6	5	5	5	5	6	5	6	7	5	7	5	5
Ukrainian	Linear	1	BSMU	4	5	5	6	5	3	5	4	5	5	6	5	4	5	6	4	6	6	5	5	5	6	4	5	6	4	6	5	3	4	5	6
Ukrainian	Linear	1	BSMU	5	6	5	6	6	4	6	4	3	6	5	5	6	6	6	3	5	6	6	4	6	5	6	5	6	6	4	6	5	6	4	6
Ukrainian	Linear	1	BSMU	6	5	5	6	6	4	5	6	5	5	6	5	4	6	6	4	5	6	5	5	5	5	5	5	6	5	5	5	5	4	5	6
Ukrainian	Linear	1	BSMU	6	7	7	7	6	7	6	7	7	7	6	7	6	7	6	5	5	7	6	7	7	6	1	6	7	6	4	7	6	7	5	7
Ukrainian	Linear	1	BSMU	6	6	6	7	6	7	6	7	7	6	6	7	6	7	7	7	5	6	6	6	6	6	3	6	7	6	5	7	5	7	6	6
Ukrainian	Linear	1	BSMU	6	7	7	7	6	7	6	7	7	6	7	7	6	6	6	6	6	5	6	7	6	7	3	6	6	6	5	6	5	6	6	7
Ukrainian	Linear	1	BSMU	4	5	3	4	5	3	4	4	4	4	5	3	2	4	5	2	3	5	2	4	3	3	2	4	5	4	3	3	4	4	3	5
Ukrainian	Linear	1	BSMU	6	6	7	6	6	6	5	7	7	7	6	6	6	6	6	6	6	7	6	5	6	6	7	6	6	7	6	7	7	6	6	6
Ukrainian	Linear	1	BSMU	4	5	4	5	5	4	3	4	4	4	5	5	4	4	6	1	5	5	5	4	4	5	5	4	5	4	4	5	3	4	4	5
Ukrainian	Linear	1	BSMU	6	6	6	6	6	7	5	5	6	5	6	6	4	6	6	5	5	6	6	6	5	4	7	6	6	5	6	4	5	7	5	5
Ukrainian	Linear	1	BSMU	6	6	7	7	7	6	6	4	5	5	6	7	6	6	6	6	6	7	5	7	6	7	5	6	7	6	7	6	4	6	4	7
Ukrainian	Linear	1	BSMU	6	4	6	5	5	6	5	5	6	5	6	6	6	6	5	6	7	7	5	6	4	4	5	6	6	6	5	5	6	6	6	6
Ukrainian	Linear	1	BSMU	5	6	5	5	6	6	5	5	6	6	6	5	5	5	6	6	6	7	5	6	5	6	5	6	6	5	7	6	5	4	6	5
Ukrainian	Linear	1	BSMU	6	5	4	5	5	7		7	7	2	5	7	7	7	5		6	5	6	5	6	5	4	4	6	4		7	6	2	5	5

## Sheet: Response key
1	Not at all true of me
2
3
4
5
6
7	Very true of me
